# Supplementary material for: Pathology–MRI Correlations in Diffuse Low-Grade Epilepsy Associated Tumors
Source: J Neuropathol Exp Neurol. 2017 Oct 12;76(12):1023–33. doi: 10.1093/jnen/nlx090 (PMC5939705; doi:10.1093/jnen/nlx090)
Supplement: Supplementary Data [file nlx090_supp.zip]

Archive with 3 entries (3 files):
- nlx090_Supp.jpg
- nlx090_Supptable1.doc
- nlx090_Supptable2.doc
